# Supplementary material for: Abortive vampire bat rabies infections in Peruvian peridomestic livestock
Source: PLoS Negl Trop Dis. 2020 Jun 29;14(6):e0008194. doi: 10.1371/journal.pntd.0008194 (PMC7351222; doi:10.1371/journal.pntd.0008194)
Supplement: S1 Table — (XLSX) [file pntd.0008194.s001.xlsx]

## Sheet: Sheet2
ID	DISTRICT_OF_PERU	Species	Titer	IU/mL	Interpretation	End-point Titer	End-PointIU/mL
1	ABANCAY	cattle	<1:5	<0.05	Negative
2	ABANCAY	cattle	<1:5	<0.05	Negative
3	ABANCAY	cattle	<1:5	<0.05	Negative
4	ABANCAY	cattle	<1:5	<0.06	Negative
5	ABANCAY	cattle	<1:5	<0.05	Negative
6	ABANCAY	cattle	<1:5	<0.05	Negative
8	ABANCAY	cattle	<1:5	<0.05	Negative
9	ABANCAY	cattle	Cytotoxic	Cytotoxic	Cytotoxic
10	ABANCAY	cattle	Cytotoxic	Cytotoxic	Cytotoxic
11	ABANCAY	cattle	<1:5	<0.06	Negative
12	ABANCAY	cattle	<1:5	<0.05	Negative
13	ABANCAY	cattle	<1:5	<0.06	Negative
14	ABANCAY	cattle	<1:4	<0.04	Negative
15	ABANCAY	cattle	Cytotoxic	Cytotoxic	Cytotoxic
16	ABANCAY	cattle	<1:5	<0.05	Negative
17	ABANCAY	Goat	<1:5	<0.05	Negative
18	CURAHUASI	Donkey	<1:5	<0.05	Negative
19	CURAHUASI	Horse	<1:5	<0.05	Negative
20	CURAHUASI	Horse	<1:5	<0.05	Negative
21	CURAHUASI	Horse	<1:5	<0.06	Negative
22	CURAHUASI	cattle	<1:5	<0.05	Negative
23	CURAHUASI	Horse	<1:5	<0.06	Negative
24	CURAHUASI	Goat	<1:5	<0.05	Negative
25	CURAHUASI	Sheep	<1:5	<0.05	Negative
26	CURAHUASI	Sheep	<1:5	<0.05	Negative
27	CURAHUASI	Sheep	<1:5	<0.06	Negative
28	CURAHUASI	Sheep	<1:5	<0.05	Negative
29	CURAHUASI	Sheep	<1:5	<0.05	Negative
30	CURAHUASI	Sheep	<1:5	<0.05	Negative
31	CURAHUASI	Sheep	<1:5	<0.06	Negative
32	CURAHUASI	Sheep	<1:5	<0.05	Negative
33	CURAHUASI	Sheep	<1:5	<0.05	Negative
34	CURAHUASI	Sheep	<1:5	<0.05	Negative
35	CURAHUASI	Goat	<1:5	<0.05	Negative
36	CURAHUASI	Goat	<1:5	<0.06	Negative
37	CURAHUASI	Goat	<1:5	<0.05	Negative
38	CURAHUASI	cattle	<1:5	<0.05	Negative
39	CURAHUASI	cattle	<1:5	<0.05	Negative
41	CURAHUASI	cattle	<1:5	<0.05	Negative
42	CURAHUASI	cattle	<1:5	<0.05	Negative
43	CURAHUASI	Goat	<1:5	<0.05	Negative
44	CURAHUASI	Goat	<1:5	<0.05	Negative
45	COTABAMBA	cattle	≥1:11	≥0.1	Positive	01:45:00	0.5
46	ANTABAMBA	cattle	Cytotoxic	Cytotoxic	Cytotoxic
47	ANTABAMBA	cattle	Cytotoxic	Cytotoxic	Cytotoxic
48	COTABAMBA	cattle	≥1:11	≥0.1	Positive	01:50:00	0.55
49	COTABAMBA	cattle	≥1:11	≥0.1	Positive	01:56:00	0.62
50	ANTABAMBA	cattle	Cytotoxic	Cytotoxic	Cytotoxic
51	COTABAMBA	cattle	<1:5	<0.06	Negative
52	COTABAMBA	cattle	<1:5	<0.05	Negative
53	COTABAMBA	Horse	<1:5	<0.05	Negative
54	COTABAMBA	Horse	<1:5	<0.05	Negative
55	COTABAMBA	cattle	<1:5	<0.05	Negative
56	COTABAMBA	cattle	<1:5	<0.05	Negative
57	COTABAMBA	cattle	<1:5	<0.05	Negative
58	COTABAMBA	Sheep	<1:5	<0.05	Negative
59	COTABAMBA	Sheep	<1:5	<0.05	Negative
61	COTABAMBA	Sheep	<1:5	<0.05	Negative
62	COTABAMBA	Sheep	<1:5	<0.05	Negative
63	COTABAMBA	Sheep	<1:5	<0.05	Negative
64	COTABAMBA	Sheep	<1:5	<0.05	Negative
65	COTABAMBA	Sheep	<1:5	<0.05	Negative
66	COTABAMBA	cattle	Cytotoxic	Cytotoxic	Cytotoxic
67	COTABAMBA	Horse	<1:5	<0.05	Negative
68	COTABAMBA	Horse	<1:5	<0.06	Negative
69	COTABAMBA	Goat	<1:5	<0.05	Negative
70	COTABAMBA	Goat	<1:5	<0.05	Negative
71	COTABAMBA	Goat	≥1:11	≥0.1	Positive	01:11:00	0.12
72	COTABAMBA	Horse	<1:5	<0.05	Negative
73	COTABAMBA	Sheep	≥1:11	≥0.1	Positive	01:56:00	0.62
74	COTABAMBA	Pig	<1:5	<0.06	Negative
75	TINTAY	Goat	<1:5	<0.06	Negative
76	TINTAY	Goat	<1:5	<0.05	Negative
77	TINTAY	Goat	<1:5	<0.06	Negative
78	TINTAY	Goat	<1:5	<0.05	Negative
79	TINTAY	Goat	≥1:11	≥0.1	Positive	01:11:00	0.12
80	TINTAY	Goat	<1:5	<0.06	Negative
81	TINTAY	Pig	Cytotoxic	Cytotoxic	Cytotoxic
82	TINTAY	Pig	<1:5	<0.06	Negative
83	TINTAY	Pig	Cytotoxic	Cytotoxic	Cytotoxic
84	TINTAY	Pig	<1:4	<0.04	Negative
85	TINTAY	cattle	<1:5	<0.06	Negative
86	TINTAY	cattle	Cytotoxic	Cytotoxic	Cytotoxic
87	CHACNA	cattle	<1:5	<0.05	Negative
88	CHACNA	cattle	<1:5	<0.06	Negative
89	CHACNA	Cattle	<1:5	<0.05	Negative
90	CHACNA	cattle	<1:5	<0.05	Negative
91	CHACNA	cattle	<1:5	<0.05	Negative
92	CHACNA	cattle	<1:5	<0.05	Negative
93	CHACNA	cattle	<1:5	<0.05	Negative
94	TINTAY	cattle	<1:5	<0.05	Negative
95	TINTAY	cattle	≥1:11	≥0.1	Positive	1:280	3.1
96	TINTAY	cattle	<1:5	<0.05	Negative
97	TINTAY	cattle	<1:5	<0.05	Negative
98	TINTAY	cattle	<1:5	<0.05	Negative
99	TINTAY	cattle	<1:5	<0.05	Negative
100	TINTAY	cattle	<1:5	<0.05	Negative
102	TINTAY	Pig	<1:5	<0.05	Negative
103	TINTAY	cattle	Cytotoxic	Cytotoxic	Cytotoxic
104	PACOBAMBA	cattle	<1:5	<0.06	Negative
105	PACOBAMBA	cattle	<1:5	<0.05	Negative
106	PACOBAMBA	cattle	≥1:11	≥0.1	Positive	1:21	0.23
107	PACOBAMBA	Horse	<1:5	<0.05	Negative
109	PACOBAMBA	cattle	<1:5	<0.05	Negative
110	PACOBAMBA	cattle	<1:5	<0.05	Negative
111	PACOBAMBA	cattle	<1:5	<0.05	Negative
112	PACOBAMBA	cattle	≥1:11	≥0.1	Positive	1:11	0.12
113	PACOBAMBA	cattle	<1:5	<0.05	Negative
114	PACOBAMBA	cattle	≥1:11	≥0.1	Positive	1:56	0.62
115	PACOBAMBA	Horse	<1:5	<0.05	Negative
116	PACOBAMBA	cattle	<1:5	<0.06	Negative
117	PACOBAMBA	Sheep	<1:5	<0.05	Negative
118	PACOBAMBA	Sheep	<1:5	<0.05	Negative
119	PACOBAMBA	cattle	<1:5	<0.05	Negative
120	PACOBAMBA	Horse	<1:5	<0.05	Negative
121	PACOBAMBA	cattle	≥1:11	≥0.1	Positive	1:210	2.3
122	PACOBAMBA	cattle	<1:5	<0.05	Negative
123	PACOBAMBA	cattle	≥1:11	≥0.1	Positive	1:125	1.4
124	PACOBAMBA	cattle	<1:5	<0.05	Negative
125	PACOBAMBA	cattle	<1:5	<0.05	Negative
126	PACOBAMBA	cattle	<1:5	<0.05	Negative
127	PACOBAMBA	cattle	<1:5	<0.05	Negative
128	PACOBAMBA	cattle	<1:5	<0.05	Negative
129	PACOBAMBA	Horse	<1:5	<0.05	Negative
130	PACOBAMBA	cattle	≥1:11	≥0.1	Positive	1:6300	70
131	PACOBAMBA	cattle	<1:5	<0.05	Negative
132	PACOBAMBA	cattle	<1:5	<0.05	Negative
133	PACOBAMBA	cattle	01:22:00	0.21	Positive	01:22:00	0.21
134	MOLLEPATA	cattle	<1:5	<0.05	Negative
135	MOLLEPATA	cattle	Cytotoxic	Cytotoxic	Cytotoxic
136	MOLLEPATA	Horse	<1:5	<0.05	Negative
137	MOLLEPATA	Horse	<1:5	<0.05	Negative
138	MOLLEPATA	Horse	<1:5	<0.05	Negative
139	MOLLEPATA	Horse	<1:5	<0.05	Negative
140	MOLLEPATA	Horse	<1:5	<0.06	Negative
141	MOLLEPATA	cattle	<1:5	<0.06	Negative
142	MOLLEPATA	Horse	<1:5	<0.06	Negative
143	MOLLEPATA	cattle	<1:5	<0.05	Negative
144	MOLLEPATA	cattle	<1:5	<0.06	Negative
145	MOLLEPATA	Horse	Cytotoxic	Cytotoxic	Cytotoxic
146	MOLLEPATA	Horse	<1:5	<0.05	Negative
147	MOLLEPATA	Horse	<1:4	<0.04	Negative
148	MOLLEPATA	Horse	<1:5	<0.05	Negative
149	MOLLEPATA	Horse	<1:5	<0.05	Negative
150	MOLLEPATA	Horse	Cytotoxic	Cytotoxic	Cytotoxic
151	MOLLEPATA	cattle	<1:5	<0.05	Negative
152	MOLLEPATA	cattle	Cytotoxic	Cytotoxic	Cytotoxic
153	MOLLEPATA	cattle	<1:5	<0.05	Negative
154	MOLLEPATA	cattle	Cytotoxic	Cytotoxic	Cytotoxic
155	MOLLEPATA	cattle	Cytotoxic	Cytotoxic	Cytotoxic
156	MOLLEPATA	cattle	Cytotoxic	Cytotoxic	Cytotoxic
157	MOLLEPATA	cattle	<1:5	<0.05	Negative
158	MOLLEPATA	cattle	<1:5	<0.05	Negative
159	MOLLEPATA	Horse	<1:5	<0.05	Negative
160	MOLLEPATA	Horse	<1:5	<0.05	Negative
161	MOLLEPATA	Horse	<1:5	<0.05	Negative
162	MOLLEPATA	cattle	Cytotoxic	Cytotoxic	Cytotoxic
163	MOLLEPATA	cattle	Cytotoxic	Cytotoxic	Cytotoxic
164	LIMATAMBO	Horse	<1:5	<0.05	Negative
165	LIMATAMBO	cattle	Cytotoxic	Cytotoxic	Cytotoxic
166	LIMATAMBO	cattle	≥1:11	≥0.1	Positive	1:4200	46.7
167	LIMATAMBO	cattle	≥1:11	≥0.1	Positive	1:280	3.1
168	LIMATAMBO	cattle	<1:5	<0.05	Negative
169	LIMATAMBO	cattle	Cytotoxic	Cytotoxic	Cytotoxic
170	LIMATAMBO	Horse	<1:5	<0.05	Negative
171	LIMATAMBO	Horse	<1:5	<0.06	Negative
172	LIMATAMBO	cattle	<1:5	<0.05	Negative
173	LIMATAMBO	cattle	≥1:11	≥0.1	Positive	1:280	3.1
174	LIMATAMBO	Horse	<1:5	<0.05	Negative
175	LIMATAMBO	cattle	<1:5	<0.06	Negative
176	LIMATAMBO	cattle	<1:5	<0.06	Negative
177	LIMATAMBO	cattle	<1:5	<0.05	Negative
178	LIMATAMBO	cattle	≥1:11	≥0.1	Positive	1:56	0.62
179	LIMATAMBO	cattle	Cytotoxic	Cytotoxic	Cytotoxic
180	LIMATAMBO	cattle	<1:5	<0.05	Negative
181	LIMATAMBO	cattle	≥1:11	≥0.1	Positive	1:11	0.12
182	LIMATAMBO	cattle	<1:5	<0.05	Negative
183	LIMATAMBO	cattle	<1:5	<0.05	Negative
184	LIMATAMBO	cattle	<1:5	<0.05	Negative
185	LIMATAMBO	cattle	Cytotoxic	Cytotoxic	Cytotoxic
186	LIMATAMBO	cattle	<1:5	<0.05	Negative
187	LIMATAMBO	cattle	<1:5	<0.05	Negative
188	LIMATAMBO	cattle	<1:5	<0.05	Negative
190	LIMATAMBO	cattle	<1:5	<0.05	Negative
191	LIMATAMBO	cattle	<1:5	<0.05	Negative
192	LIMATAMBO	cattle	<1:5	<0.05	Negative
193	LIMATAMBO	cattle	<1:4	<0.04	Negative
194	VILCASHUAMAN	cattle	<1:5	<0.05	Negative
195	VILCASHUAMAN	cattle	<1:4	<0.04	Negative
196	VILCASHUAMAN	cattle	<1:5	<0.05	Negative
197	VILCASHUAMAN	cattle	<1:5	<0.05	Negative
198	VILCASHUAMAN	cattle	<1:5	<0.05	Negative
199	VILCASHUAMAN	cattle	<1:5	<0.05	Negative
201	VILCASHUAMAN	cattle	<1:5	<0.05	Negative
202	VILCASHUAMAN	cattle	<1:5	<0.05	Negative
203	VILCASHUAMAN	cattle	<1:5	<0.05	Negative
204	VILCASHUAMAN	cattle	<1:5	<0.05	Negative
205	VILCASHUAMAN	cattle	<1:5	<0.05	Negative
206	VILCASHUAMAN	cattle	Cytotoxic	Cytotoxic	Cytotoxic
207	VILCASHUAMAN	cattle	<1:5	<0.05	Negative
208	VILCASHUAMAN	cattle	<1:5	<0.06	Negative
209	VILCASHUAMAN	cattle	<1:5	<0.05	Negative
210	VILCASHUAMAN	cattle	<1:5	<0.05	Negative
211	VILCASHUAMAN	cattle	<1:5	<0.05	Negative
212	VILCASHUAMAN	cattle	<1:4	<0.04	Negative
213	VILCASHUAMAN	Horse	<1:5	<0.05	Negative
214	VILCASHUAMAN	Horse	<1:5	<0.05	Negative
215	VILCASHUAMAN	cattle	<1:4	<0.04	Negative
216	VILCASHUAMAN	cattle	<1:5	<0.05	Negative
217	VILCASHUAMAN	cattle	<1:5	<0.05	Negative
218	VILCASHUAMAN	cattle	<1:5	<0.05	Negative
219	VILCASHUAMAN	cattle	<1:5	<0.05	Negative
221	VILCASHUAMAN	cattle	<1:5	<0.06	Negative
222	VILCASHUAMAN	cattle	<1:5	<0.05	Negative
223	VILCASHUAMAN	cattle	<1:4	<0.04	Negative
224	VILCASHUAMAN	cattle	<1:5	<0.05	Negative
225	VILCASHUAMAN	cattle	<1:5	<0.05	Negative
226	CONCEPCION	cattle	<1:5	<0.06	Negative
227	CONCEPCION	cattle	≥1:11	≥0.1	Positive	1:5700	63.3
228	CONCEPCION	Goat	Cytotoxic	Cytotoxic	Cytotoxic
229	CONCEPCION	Goat	<1:5	<0.06	Negative
230	CONCEPCION	Goat	<1:5	<0.05	Negative
231	CONCEPCION	Goat	<1:5	<0.06	Negative
232	CONCEPCION	Goat	<1:5	<0.05	Negative
233	CONCEPCION	Goat	<1:5	<0.05	Negative
234	CONCEPCION	Goat	<1:5	<0.05	Negative
235	CONCEPCION	cattle	<1:5	<0.05	Negative
236	SAN_MIGUEL	Goat	<1:5	<0.05	Negative
237	SAN_MIGUEL	Goat	<1:5	<0.05	Negative
238	SAN_MIGUEL	Goat	<1:5	<0.05	Negative
239	SAN_MIGUEL	Goat	<1:5	<0.05	Negative
240	SAN_MIGUEL	Goat	<1:5	<0.05	Negative
241	SAN_MIGUEL	Goat	<1:5	<0.05	Negative
242	SAN_MIGUEL	Goat	<1:5	<0.06	Negative
243	SAN_MIGUEL	Goat	<1:5	<0.05	Negative
244	SAN_MIGUEL	cattle	<1:5	<0.05	Negative
245	SAN_MIGUEL	cattle	<1:5	<0.06	Negative
246	SAN_MIGUEL	Horse	<1:5	<0.05	Negative
247	SAN_MIGUEL	cattle	<1:5	<0.06	Negative
248	SAN_MIGUEL	cattle	<1:5	<0.05	Negative
249	SAN_MIGUEL	cattle	01:22:00	0.21	Positive	01:22:00	0.21
250	SAN_MIGUEL	cattle	<1:5	<0.05	Negative
251	SAN_MIGUEL	Pig	<1:4	<0.04	Negative
252	SAN_MIGUEL	cattle	<1:5	<0.05	Negative
253	SAN_MIGUEL	cattle	<1:4	<0.04	Negative
254	SAN_MIGUEL	cattle	<1:5	<0.05	Negative
255	SAN_MIGUEL	cattle	<1:4	<0.04	Negative
256	SAN_MIGUEL	cattle	<1:5	<0.05	Negative
257	SAN_MIGUEL	cattle	<1:5	<0.05	Negative
258	SAN_MIGUEL	cattle	<1:5	<0.05	Negative
259	SAN_MIGUEL	cattle	<1:5	<0.05	Negative
260	SAN_MIGUEL	cattle	<1:5	<0.05	Negative
261	SAN_MIGUEL	cattle	<1:5	<0.05	Negative
262	SAN_MIGUEL	Horse	<1:5	<0.05	Negative
263	SAN_MIGUEL	Goat	<1:5	<0.05	Negative
264	SAN_MIGUEL	Goat	<1:4	<0.04	Negative
265	SAN_MIGUEL	cattle	<1:5	<0.05	Negative
266	SAN_MIGUEL	Goat	<1:5	<0.05	Negative
267	SAN_MIGUEL	Horse	<1:5	<0.05	Negative
268	SAN_MIGUEL	Goat	<1:4	<0.04	Negative
269	SAN_MIGUEL	Goat	<1:5	<0.05	Negative
270	SAN_MIGUEL	Goat	<1:5	<0.05	Negative
271	SAN_MIGUEL	Goat	<1:4	<0.04	Negative
272	SAN_MIGUEL	Goat	<1:5	<0.05	Negative
273	SAN_MIGUEL	Goat	<1:5	<0.05	Negative
274	SAN_MIGUEL	Goat	<1:5	<0.05	Negative
275	SAN_MIGUEL	Goat	<1:5	<0.05	Negative
276	SAN_MIGUEL	Goat	<1:5	<0.05	Negative
277	SAN_MIGUEL	Goat	<1:5	<0.05	Negative
279	SAN_MIGUEL	Goat	≥1:11	≥0.1	Positive	1:280	3.1
280	SAN_MIGUEL	Goat	<1:5	<0.05	Negative
281	SAN_MIGUEL	Goat	<1:4	<0.04	Negative
282	SAN_MIGUEL	Goat	<1:4	<0.04	Negative
283	SAN_MIGUEL	Sheep	<1:4	<0.04	Negative
284	SAN_MIGUEL	Goat	<1:4	<0.04	Negative
285	SAN_MIGUEL	Goat	<1:4	<0.04	Negative
286	SAN_MIGUEL	Goat	<1:4	<0.04	Negative
287	SAN_MIGUEL	Goat	<1:4	<0.04	Negative
288	CAPAYA	Goat	<1:5	<0.05	Negative
289	CAPAYA	Goat	<1:5	<0.05	Negative
290	CAPAYA	Goat	<1:5	<0.05	Negative
291	CAPAYA	cattle	<1:5	<0.05	Negative
292	CAPAYA	cattle	<1:5	<0.05	Negative
293	CAPAYA	cattle	<1:4	<0.04	Negative
295	CAPAYA	cattle	<1:4	<0.04	Negative
296	CAPAYA	cattle	<1:4	<0.04	Negative
297	CAPAYA	cattle	<1:5	<0.05	Negative
298	CAPAYA	cattle	<1:4	<0.04	Negative
299	CAPAYA	cattle	<1:4	<0.04	Negative
300	CAPAYA	cattle	<1:5	<0.05	Negative
301	CAPAYA	cattle	<1:4	<0.04	Negative
302	CAPAYA	cattle	<1:5	<0.05	Negative
303	CAPAYA	cattle	<1:5	<0.05	Negative
304	CAPAYA	cattle	<1:4	<0.04	Negative
305	CAPAYA	cattle	<1:4	<0.04	Negative
306	CAPAYA	cattle	<1:4	<0.04	Negative
307	CAPAYA	cattle	<1:5	<0.05	Negative
308	CAPAYA	cattle	<1:5	<0.05	Negative
309	CAPAYA	cattle	<1:4	<0.04	Negative
310	CAPAYA	cattle	<1:5	<0.05	Negative
311	CAPAYA	cattle	<1:5	<0.05	Negative
312	CAPAYA	cattle	<1:5	<0.05	Negative
313	CAPAYA	cattle	<1:4	<0.04	Negative
314	CAPAYA	Horse	<1:5	<0.05	Negative
315	CAPAYA	cattle	<1:4	<0.04	Negative
316	CAPAYA	cattle	<1:5	<0.05	Negative
317	CAPAYA	cattle	<1:5	<0.05	Negative
318	CIRCA	Goat	<1:5	<0.05	Negative
319	CIRCA	Goat	<1:5	<0.05	Negative
320	CIRCA	cattle	<1:5	<0.05	Negative
321	CIRCA	Goat	<1:5	<0.05	Negative
322	CIRCA	Sheep	<1:5	<0.05	Negative
323	CIRCA	Sheep	<1:5	<0.05	Negative
324	CIRCA	Sheep	<1:4	<0.04	Negative
325	CIRCA	Sheep	<1:4	<0.04	Negative
326	CIRCA	Sheep	<1:5	<0.05	Negative
327	CIRCA	Sheep	<1:5	<0.05	Negative
328	CIRCA	cattle	Cytotoxic	Cytotoxic	Cytotoxic
329	CIRCA	cattle	<1:5	<0.05	Negative
330	CIRCA	cattle	01:22:00	0.21	Positive	1:112	1.1
331	CIRCA	Horse	<1:5	<0.06	Negative
332	CIRCA	Horse	<1:5	<0.05	Negative
333	CIRCA	Sheep	<1:5	<0.05	Negative
334	CIRCA	cattle	<1:4	<0.04	Negative
335	CIRCA	Goat	<1:4	<0.04	Negative
336	CIRCA	Goat	<1:4	<0.04	Negative
337	CIRCA	Goat	<1:4	<0.04	Negative
338	CIRCA	cattle	<1:5	<0.05	Negative
339	CIRCA	cattle	<1:5	<0.05	Negative
340	CIRCA	cattle	<1:5	<0.05	Negative
341	CIRCA	cattle	<1:4	<0.04	Negative
342	CIRCA	cattle	<1:4	<0.04	Negative
